# Supplementary material for: Rabies in the African Civet: An Incidental Host for Lyssaviruses?
Source: Viruses. 2020 Mar 27;12(4):368. doi: 10.3390/v12040368 (PMC7232503; doi:10.3390/v12040368)
Supplement: Supplementary file 1 [file viruses-12-00368-s001.zip]

Archive with 3 entries (2 files):
- suppl/
- suppl/viruses-596058.Table S1.pdf
- suppl/viruses-596058.Table S2.pdf
